# Supplementary material for: Fuzzy multi-objective optimization model to design a sustainable closed-loop manufacturing system
Source: PeerJ Comput Sci. 2025 Jan 13;11:e2591. doi: 10.7717/peerj-cs.2591 (PMC11784863; doi:10.7717/peerj-cs.2591)
Supplement: Supplemental Information 1 [file peerj-cs-11-2591-s001.csv]

Variables	Type	Lower Bound	Upper Bound			Sets
Qij	integer	0	1E+11			suppliers	1
Qjk1	integer	0	1E+11			manufacture1	1
Qjk2	integer	0	1E+11			manufacture2	1
Qjk3	integer	0	1E+11			manufacture3	1
Qkl	integer	0	1E+11			manufacture4	1
Qkl1	integer	0	1E+11			retailer	1
Qlm	integer	0	1E+11			customer	1
Qmn	integer	0	1E+11			collection_centre	1
Qno	integer	0	1E+11			disassembly_centre	1
Qno1	integer	0	1E+11			refurbishing_centre	1
Qop	integer	0	1E+11			waste_centre	1
Qop1	integer	0	1E+11			periods	4
Qrc	integer	0	1E+11
Parameters
Parameters of costs	Values		Parameter of installed power	Values
cfixed	6000000		N_machine1	180
craw	2		N_machine2	120
cprod	3		N_machine3	70
ctrans	2		N_machine4	40
cin	2		N_compressor	150
Parameters of distance			N_cond	3
drp	20		N-illu	0.5
dcp	15		Parameters of capacities
dsp	50		v	20000
dpr	30		ro_compressor	666
dpw	5		v-compressor1	6
drc	15		v-compressor2	7
dcc	10		v-compressor3	12
dcd	20		v-compressor4	18
ddw	8		Prameters of manufacturing
ddr	17		R1	1840
Prameters of return rate			R2	1550
rt1	0.07		R3	1420
rt2	0.02		R4	1340
rt3	0.05		u	6
rt4	0.1		Prameters of mass production
rt5	0.2		G_illum	751569
wr	0.3		G_cond	751569
