# Supplementary material for: Fuzzy multi-objective optimization model to design a sustainable closed-loop manufacturing system
Source: PeerJ Comput Sci. 2025 Jan 13;11:e2591. doi: 10.7717/peerj-cs.2591 (PMC11784863; doi:10.7717/peerj-cs.2591)
Supplement: Supplemental Information 2 [file peerj-cs-11-2591-s002.m]

F=[fval11 fval22 fval33];
POF=diag(F);
POF(1,2)=fval12; POF(1,3)=fval13; POF(2,1)=fval21; POF(2,3)=fval23; 
POF(3,1)=fval31; POF(3,2)=fval32;
G=min(POF); % lower bound for truth membership
H=max(POF); % Upper bound for truth membershipfunction 
t=0.3;
LF=G+t*(H-G); %lower falsity
s=0.4;
l=0.6;
unU=G+s*(H-G); % Upper uncertainty 
UF=H; % falsity upper bound
unL=G; % uncertainty lower bound
Lc=min(G,LF); %contradictory lower bound
Uc=min(G,LF)+l*(min(H,UF)-min(G,LF)); % contradictory upper bound
