# Supplementary material for: Fuzzy multi-objective optimization model to design a sustainable closed-loop manufacturing system
Source: PeerJ Comput Sci. 2025 Jan 13;11:e2591. doi: 10.7717/peerj-cs.2591 (PMC11784863; doi:10.7717/peerj-cs.2591)
Supplement: Supplemental Information 4 [file peerj-cs-11-2591-s004.m]

%Evaluation of function2 using decision variables of function1
fval12=(12000*(njmachine1)*N_machine1)./(R1*u)+((12000*N_compressor*v_compressor1*njcompressor1)./(R1*u*ro_compressor))+((12000*N_illu*nilum1)./(G_illum))+((840*N_illumcc*nilumcc1)./(G_cc))+((12000*N_cond*ncond1)./(G_cond))+((840*N_cond_cc*ncondcc1)./(G_cc))+(N_re_air*ncondre1*12000)./(G_re)+(N_re_ilum*nilumre1*12000)./(G_re);
%Evaluation of function3 using decision variables of function1
fval13=alpha_pl*((12000*(njmachine1)*N_machine1)./(R1*u)+((12000*N_compressor*v_compressor1*njcompressor1)./(R1*u*ro_compressor))+((12000*N_illu*nilum1)./(G_illum))+((840*N_illumcc*nilumcc1)./(G_cc))+((12000*N_cond*ncond1)./(G_cond))+((840*N_cond_cc*ncondcc1)./(G_cc))+(N_re_air*ncondre1*12000)./(G_re)+(N_re_ilum*nilumre1*12000)./(G_re))+((alpha_t*Qij1*dsp)./(v))+((alpha_t*12000*dpr)./(v))+((alpha_t*Qjk11*dpw)./(v))+((alpha_t*Qlm1*drc)./(v))+((alpha_t*Qmn1*dcc)./(v))+((alpha_t*Qmj1*dcp)./(v))+((alpha_t*Qno1*dcd)./(v))+((alpha_t*0*ddw)./(v))+((alpha_t*Qop11*ddr)./(v))+((alpha_t*Qrc1*drp)./(v));
 
%Evaluation of function1 using decision variables of function2
fval21=cfixed+sum(sum(craw*(Qij2)))+sum(sum(cprod*Qjk2))+...
    sum(sum(cin*Qjk2))+sum(sum(((ctrans*(Qij2)*dsp)/v)))+...
sum(sum(((ctrans*(Qjk2)*dpr)/v)))+sum(sum(((ctrans*(Qjk12)*dpw)/v)))+...
sum(sum(((ctrans*(Qlm2)*drc)/v)))+sum(sum(((ctrans*(Qmn2)*dcc)/v)))+...
sum(sum(((ctrans*(Qno2)*dcd)/v)))+sum(sum(((ctrans*(Qop2)*ddw)/v)))+...
sum(sum(((ctrans*(Qop12)*ddr)/v)))+sum(sum(((ctrans*(Qrc2)*drp)/v)))+...
sum(sum(((ctrans*(Qmj2)*dcp)/v)));

%Evaluation of function3 using decision variables of function2
fval23=alpha_pl*((12000*(njmachine2)*N_machine1)./(R1*u)+((12000*N_compressor*v_compressor1*njcompressor2)./(R1*u*ro_compressor))+((12000*N_illu*nilum2)./(G_illum))+((840*N_illumcc*nilumcc2)./(G_cc))+((12000*N_cond*ncond2)./(G_cond))+((840*N_cond_cc*ncondcc2)./(G_cc))+(N_re_air*ncondre2*12000)./(G_re)+(N_re_ilum*nilumre2*12000)./(G_re))+((alpha_t*Qij2*dsp)./(v))+((alpha_t*Qjk2*dpr)./(v))+((alpha_t*Qjk12*dpw)./(v))+((alpha_t*Qlm2*drc)./(v))+((alpha_t*Qmn2*dcc)./(v))+((alpha_t*Qmj2*dcp)./(v))+((alpha_t*Qno2*dcd)./(v))+((alpha_t*Qop2*ddw)./(v))+((alpha_t*Qop12*ddr)./(v))+((alpha_t*Qrc2*drp)./(v));
 
%Evaluation of function1 using decision variables of function3
fval31=cfixed+sum(sum(craw*(Qij3)))+sum(sum(cprod*Qjk3))+...
    sum(sum(cin*Qjk3))+sum(sum(((ctrans*(Qij3)*dsp)/v)))+...
sum(sum(((ctrans*(Qjk3)*dpr)/v)))+sum(sum(((ctrans*(Qjk13)*dpw)/v)))+...
sum(sum(((ctrans*(Qlm3)*drc)/v)))+sum(sum(((ctrans*(Qmn3)*dcc)/v)))+...
sum(sum(((ctrans*(Qno3)*dcd)/v)))+sum(sum(((ctrans*(Qop3)*ddw)/v)))+...
sum(sum(((ctrans*(Qop13)*ddr)/v)))+sum(sum(((ctrans*(Qrc3)*drp)/v)))+...
sum(sum(((ctrans*(Qmj3)*dcp)/v)));
%Evaluation of function2 using decision variables of function3
fval32=(12000*(njmachine3)*N_machine1)./(R1*u)+((12000*N_compressor*v_compressor1*njcompressor3)./(R1*u*ro_compressor))+((12000*N_illu*nilum3)./(G_illum))+((840*N_illumcc*nilumcc3)./(G_cc))+((12000*N_cond*ncond3)./(G_cond))+((840*N_cond_cc*ncondcc3)./(G_cc))+(N_re_air*ncondre3*12000)./(G_re)+(N_re_ilum*nilumre3*12000)./(G_re);
